# Supplementary material for: The Spread and Transmission of Sweet Potato Virus Disease (SPVD) and Its Effect on the Gene Expression Profile in Sweet Potato
Source: Plants (Basel). 2020 Apr 10;9(4):492. doi: 10.3390/plants9040492 (PMC7238082; doi:10.3390/plants9040492)
Supplement: Supplementary file 1 [file plants-09-00492-s001.zip]

Archive with 9 entries (6 files):
- Supplementary files/
- Supplementary files/Table S1.docx
- __MACOSX/
- __MACOSX/Supplementary files/
- __MACOSX/Supplementary files/._Table S1.docx
- Supplementary files/Figure S2.tif
- __MACOSX/Supplementary files/._Figure S2.tif
- Supplementary files/Figure S1.tif
- __MACOSX/Supplementary files/._Figure S1.tif
